# Supplementary material for: Cerebral fat embolism treated with mechanical embolectomy: case report and systematic review of the literature
Source: BJR Case Rep. 2026 May 6;12(3):uaag019. doi: 10.1093/bjrcr/uaag019 (PMC13198375; doi:10.1093/bjrcr/uaag019)
Supplement: uaag019_Supplementary_Data [file uaag019_supplementary_data.zip]

Archive with 1 entries (1 files):
- Cerebral Fat Embolism PRISMA Checlist.docx
